# Supplementary material for: Impact of COVID-19 Pandemic on Delay of Melanoma Diagnosis: A Systematic Review and Meta-Analysis
Source: Cancers (Basel). 2024 Nov 5;16(22):3734. doi: 10.3390/cancers16223734 (PMC11591869; doi:10.3390/cancers16223734)
Supplement: Supplementary file 1 [file cancers-16-03734-s001.zip]

Archive with 1 entries (1 files):
- Supplementary materials_170924.pdf
